# Supplementary material for: Parental non-involvement strategy for handling sibling conflict on social avoidance in migrant children: Chain mediation of sibling conflict and parent-child conflict
Source: PLoS One. 2024 Sep 10;19(9):e0308561. doi: 10.1371/journal.pone.0308561 (PMC11386452; doi:10.1371/journal.pone.0308561)
Supplement: S1 Data — (XLSX) [file pone.0308561.s001.xlsx]

## Sheet: Sheet1
NO.	RECEIVED AT	TIME	IP ADDRESS	NS1	NS2	NS3	NS4	NS5	NS6	SC1	SC2	SC3	SC4	SC5	P-CC1	P-CC2	P-CC3	P-CC4	P-CC5	P-CC6	P-CC7	P-CC8	P-CC9	P-CC10	P-CC11	SA1	SA2	SA3	SA4
1	2023/3/15 18:52:53	118seconds	103.27.25.212	3	5	1	3	2	4	4	2	1	4	2	3	4	3	3	2	3	4	4	1	5	2	2	2	1	3
2	2023/3/15 18:56:56	357seconds	183.250.229.32	4	1	1	1	4	2	2	2	2	2	1	4	4	4	4	4	4	4	4	4	4	4	2	1	1	1
3	2023/3/15 18:57:14	514seconds	103.27.25.17	5	5	1	5	1	1	5	4	1	1	1	4	1	2	2	2	4	2	2	2	2	4	2	1	1	1
4	2023/3/15 18:58:20	426seconds	112.47.229.89	5	4	5	4	3	3	4	4	5	5	5	5	5	5	4	4	1	4	5	5	4	4	4	4	2	5
5	2023/3/15 18:58:27	542seconds	223.104.53.42	4	4	4	4	4	4	4	4	4	4	4	4	4	4	4	4	4	2	4	2	4	4	4	2	2	4
6	2023/3/15 19:02:17	460seconds	36.251.161.165	1	2	1	1	1	1	5	5	1	1	1	1	1	1	5	1	1	1	1	1	1	1	1	1	1	5
7	2023/3/15 19:03:02	643seconds	223.104.45.27	1	2	1	1	2	1	1	1	1	2	1	2	2	2	4	2	1	1	1	1	1	1	1	2	1	4
8	2023/3/15 19:03:45	800seconds	223.104.53.51	1	1	1	1	1	1	1	1	1	1	1	1	1	5	5	1	1	1	1	1	1	1	1	1	1	1
9	2023/3/15 19:06:57	1016seconds	183.250.226.207	1	1	1	1	1	1	1	1	1	1	1	1	1	1	5	1	1	1	1	1	5	5	1	5	1	1
10	2023/3/15 19:07:23	328seconds	183.253.146.10	1	2	1	2	1	1	1	1	1	1	1	5	5	5	5	5	2	2	2	1	2	2	2	2	2	2
11	2023/3/15 19:09:35	654seconds	211.97.131.191	2	5	1	5	5	5	1	2	1	4	5	1	1	1	1	1	1	1	1	1	1	1	2	1	1	4
12	2023/3/15 19:09:57	364seconds	112.47.173.35	4	5	5	5	5	5	5	5	5	5	2	3	5	4	3	4	3	4	3	4	4	3	5	3	4	2
13	2023/3/15 19:10:08	294seconds	112.47.228.183	1	1	1	1	1	1	1	1	1	1	1	1	5	5	5	5	5	1	5	1	5	1	1	1	1	1
14	2023/3/15 19:10:25	574seconds	223.104.53.46	3	3	3	5	5	3	3	3	4	4	3	5	3	5	4	3	3	3	4	1	3	1	3	4	1	1
15	2023/3/15 19:11:14	377seconds	223.104.53.22	2	2	2	1	4	1	1	1	1	4	4	3	4	4	4	2	1	2	1	4	2	2	2	2	2	2
16	2023/3/15 19:12:48	281seconds	110.81.129.94	5	5	5	5	5	5	5	5	5	5	5	5	5	5	5	5	5	5	5	3	5	5	5	5	5	5
17	2023/3/15 19:15:51	1176seconds	223.104.53.35	2	4	1	1	4	4	1	1	1	1	1	4	2	4	4	4	1	1	1	1	1	1	1	5	1	3
18	2023/3/15 19:15:55	330seconds	112.47.167.190	1	1	5	1	1	1	1	1	1	1	1	2	5	4	5	4	1	1	1	1	4	4	1	2	1	4
19	2023/3/15 19:16:09	1244seconds	112.47.229.85	2	4	2	5	4	1	1	1	1	1	1	2	2	2	5	2	1	1	1	1	2	1	1	1	1	1
20	2023/3/15 19:16:38	1209seconds	203.168.21.102	1	1	1	1	1	1	5	1	1	1	1	1	5	5	5	1	1	1	1	1	1	1	1	1	1	5
21	2023/3/15 19:16:54	683seconds	110.84.124.171	1	5	1	4	5	1	1	1	1	1	1	4	5	2	5	5	3	1	1	1	1	1	1	1	1	5
22	2023/3/15 19:17:19	900seconds	223.104.1.233	3	2	1	4	4	1	4	3	1	4	2	4	4	1	4	4	1	3	1	3	3	3	2	4	3	3
23	2023/3/15 19:17:36	819seconds	39.144.190.12	4	4	2	2	2	4	2	3	1	4	3	3	3	3	3	3	3	3	3	3	3	3	1	1	1	2
24	2023/3/15 19:18:20	199seconds	39.144.248.4	4	5	4	5	5	5	5	5	5	5	5	4	5	5	5	5	5	5	5	5	5	5	5	5	5	5
25	2023/3/15 19:18:57	629seconds	223.104.53.10	2	1	1	5	4	5	2	1	1	5	1	1	1	4	4	1	4	3	3	4	3	1	1	2	1	5
26	2023/3/15 19:19:11	1000seconds	110.81.130.247	2	4	3	3	4	4	1	2	1	4	3	4	4	4	4	4	4	4	4	4	4	4	3	3	4	4
27	2023/3/15 19:19:22	568seconds	211.143.190.175	1	1	1	1	1	1	1	1	1	1	1	1	1	1	2	1	1	1	1	1	1	1	1	1	1	1
28	2023/3/15 19:19:37	930seconds	223.104.90.135	2	5	3	4	4	1	4	4	2	4	2	5	4	5	4	4	1	1	1	2	1	1	2	2	2	4
29	2023/3/15 19:20:28	1731seconds	110.81.128.204	3	3	4	5	4	4	4	4	2	4	4	4	3	5	3	4	4	2	2	2	2	2	1	4	1	4
30	2023/3/15 19:22:34	404seconds	183.253.143.64	4	5	2	4	3	4	3	3	1	1	5	5	4	5	4	4	2	2	1	4	4	2	2	4	2	4
31	2023/3/15 19:24:49	680seconds	223.104.45.33	1	3	3	3	3	1	3	4	3	5	5	2	1	3	3	2	2	4	1	2	3	1	2	4	3	5
32	2023/3/15 19:24:53	664seconds	223.104.45.90	1	1	1	5	4	1	1	1	1	4	1	4	4	4	5	4	1	1	1	1	1	1	1	1	1	4
33	2023/3/15 19:26:36	1472seconds	223.104.53.26	1	4	1	4	4	1	1	1	1	5	4	1	1	4	4	1	1	1	1	1	1	1	1	4	1	1
34	2023/3/15 19:26:47	953seconds	211.97.131.151	3	2	1	2	4	2	2	4	1	5	4	4	4	4	5	2	1	1	1	2	1	1	1	1	1	5
35	2023/3/15 19:26:58	1155seconds	27.156.222.183	2	2	2	1	5	2	2	3	2	5	4	1	1	1	1	1	3	1	1	3	1	2	2	4	4	5
36	2023/3/15 19:27:48	1454seconds	103.27.25.78	1	1	3	2	1	1	1	1	1	2	1	2	1	1	4	1	1	1	1	1	1	1	1	1	1	3
37	2023/3/15 19:28:33	874seconds	218.66.212.122	1	2	1	1	4	1	3	1	1	4	1	2	3	3	4	4	1	1	5	1	1	1	3	4	1	5
38	2023/3/15 19:28:48	489seconds	223.104.53.24	4	4	4	4	4	1	5	3	1	1	1	4	1	4	5	4	1	1	1	1	1	4	1	1	1	4
39	2023/3/15 19:28:53	880seconds	124.72.121.131	2	5	3	4	5	2	5	5	2	5	4	4	5	5	5	4	3	5	2	5	5	5	4	4	3	5
40	2023/3/15 19:31:27	588seconds	211.97.130.90	4	1	1	1	1	1	1	4	1	4	1	1	1	4	1	1	1	1	1	1	1	1	1	1	1	4
41	2023/3/15 19:32:47	645seconds	27.152.4.40	3	2	1	4	2	1	4	3	2	4	3	3	2	4	5	4	5	2	5	3	1	3	3	4	2	3
42	2023/3/15 19:33:47	822seconds	183.250.229.23	2	2	1	4	2	4	1	2	1	1	1	4	2	4	4	4	4	1	2	1	1	1	1	1	1	5
43	2023/3/15 19:34:25	447seconds	112.47.173.35	3	3	4	4	3	2	5	5	4	5	4	4	4	3	5	3	3	1	4	3	5	3	4	4	4	4
44	2023/3/15 19:35:05	624seconds	110.81.129.67	2	2	2	1	4	3	1	4	1	4	4	3	3	4	4	2	3	2	3	1	2	3	1	2	2	2
45	2023/3/15 19:35:23	770seconds	218.66.213.43	5	1	4	1	1	1	1	1	1	2	1	1	1	4	5	4	1	1	1	1	1	1	1	1	1	4
46	2023/3/15 19:35:33	516seconds	112.47.228.164	2	2	2	4	2	2	1	3	1	2	2	3	3	3	1	1	1	1	1	2	1	3	1	2	1	4
47	2023/3/15 19:38:22	1006seconds	223.104.53.57	1	1	1	4	4	4	1	2	1	1	1	2	4	3	4	1	1	1	1	1	2	1	1	4	1	5
48	2023/3/15 19:38:33	674seconds	183.250.228.102	4	4	3	4	4	4	4	4	3	4	3	4	4	3	3	2	2	2	2	2	2	4	3	3	3	4
49	2023/3/15 19:39:17	1040seconds	223.104.53.11	1	1	1	5	5	1	1	1	1	5	1	1	5	1	5	1	1	1	1	1	1	1	1	1	1	4
50	2023/3/15 19:41:11	921seconds	223.104.45.159	2	2	1	2	2	4	1	3	2	2	1	2	4	3	1	2	4	4	1	2	2	3	1	2	1	1
51	2023/3/15 19:42:31	895seconds	112.47.229.176	4	2	5	5	5	2	1	2	1	5	2	5	2	5	4	2	4	1	1	1	4	1	1	5	1	4
52	2023/3/15 19:42:38	395seconds	112.111.55.22	3	2	2	4	5	4	4	4	2	1	4	4	4	4	4	1	1	4	2	1	4	1	1	2	2	4
53	2023/3/15 19:42:58	3116seconds	223.104.53.26	1	2	2	1	1	1	1	1	1	4	1	4	4	4	4	2	1	1	1	1	1	2	2	1	1	4
54	2023/3/15 19:43:31	513seconds	218.86.15.144	2	2	1	5	5	1	1	1	1	4	1	5	5	5	5	4	3	2	2	1	3	2	1	2	1	5
55	2023/3/15 19:44:03	450seconds	120.43.193.181	4	4	3	3	4	2	1	3	1	2	1	4	4	5	5	4	4	1	1	1	4	3	3	3	3	5
56	2023/3/15 19:46:03	511seconds	223.104.90.135	2	2	2	4	2	1	4	4	1	2	1	4	3	4	3	4	1	1	1	1	1	1	2	2	2	4
57	2023/3/15 19:47:19	982seconds	183.250.229.105	2	2	1	4	5	1	1	1	1	1	1	1	1	4	4	2	1	1	1	1	1	1	1	1	1	2
58	2023/3/15 19:47:20	1590seconds	223.104.45.112	1	5	4	4	5	5	1	4	1	5	5	5	1	5	5	4	1	1	2	2	2	2	1	1	1	4
59	2023/3/15 19:49:13	292seconds	120.43.193.181	4	4	3	4	4	2	1	3	1	2	1	4	3	4	5	4	2	1	1	1	2	2	2	2	1	5
60	2023/3/15 19:50:12	526seconds	183.253.143.188	1	2	1	1	1	1	1	1	1	1	1	2	1	4	5	4	1	1	1	1	1	1	1	1	1	3
61	2023/3/15 19:50:27	729seconds	106.122.124.235	1	2	4	2	1	1	1	1	1	2	1	2	3	4	4	3	3	2	3	1	3	3	3	3	3	3
62	2023/3/15 19:51:00	363seconds	223.104.45.114	3	4	3	4	2	3	2	2	1	2	3	4	4	4	4	4	4	4	4	4	4	4	1	1	1	4
63	2023/3/15 19:52:25	620seconds	183.253.143.55	1	2	1	5	4	1	1	1	1	1	1	1	1	4	5	2	2	4	2	2	2	2	2	2	2	2
64	2023/3/15 19:52:28	855seconds	223.104.45.39	4	2	2	1	4	1	1	2	1	1	1	5	4	5	4	5	1	1	1	2	1	1	1	1	1	2
65	2023/3/15 19:52:36	651seconds	223.104.53.5	4	5	2	4	4	2	2	4	2	4	1	3	3	2	5	5	3	2	1	2	1	1	2	2	3	5
66	2023/3/15 19:52:37	449seconds	223.104.53.11	1	1	1	5	5	1	1	1	1	1	1	1	1	1	5	1	1	1	1	1	1	1	1	1	1	5
67	2023/3/15 19:55:33	323seconds	223.104.53.19	4	4	4	3	3	3	4	4	3	4	4	4	4	4	4	4	4	4	4	4	4	4	4	4	4	4
68	2023/3/15 19:56:00	853seconds	223.104.53.45	1	1	1	2	1	1	1	1	1	1	1	1	5	4	5	1	1	1	1	1	1	1	1	1	1	1
69	2023/3/15 19:56:40	463seconds	223.104.53.16	4	2	2	4	1	1	1	2	1	4	1	4	4	5	4	4	1	1	1	1	2	1	1	2	1	4
70	2023/3/15 19:57:27	903seconds	223.104.53.26	4	4	3	4	4	2	4	4	1	2	2	4	4	4	4	1	4	1	4	1	4	4	4	4	1	4
71	2023/3/15 19:59:45	1461seconds	223.104.53.56	1	2	1	1	1	1	1	1	1	1	1	2	2	4	3	4	4	2	2	1	1	1	1	1	1	5
72	2023/3/15 20:00:13	682seconds	223.104.45.112	1	5	2	5	5	4	2	2	1	5	5	4	1	4	2	2	1	1	2	1	1	1	1	1	1	4
73	2023/3/15 20:01:19	972seconds	223.104.45.187	1	4	2	2	5	1	4	4	4	4	4	4	4	4	3	3	1	2	1	1	1	2	2	2	1	4
74	2023/3/15 20:03:13	633seconds	183.250.229.245	2	5	2	2	4	1	1	1	1	1	1	5	5	5	1	5	2	2	2	2	2	2	1	1	1	1
75	2023/3/15 20:11:42	1651seconds	117.61.112.154	2	1	1	1	3	1	1	1	1	1	1	3	1	3	4	2	1	1	1	1	1	1	4	4	2	2
76	2023/3/15 20:12:20	912seconds	110.84.126.20	3	3	1	2	5	4	3	2	1	4	1	5	4	5	5	4	1	1	1	1	1	1	1	1	1	1
77	2023/3/15 20:14:40	812seconds	112.47.172.103	5	2	2	4	4	4	4	4	1	2	2	2	4	4	4	2	2	2	2	2	2	1	1	2	1	4
78	2023/3/15 20:14:50	360seconds	112.50.8.206	2	2	2	2	2	3	2	1	1	2	3	4	3	4	4	2	2	2	2	1	2	1	1	1	1	1
79	2023/3/15 20:15:12	921seconds	120.43.219.83	3	1	2	4	4	4	5	2	3	3	3	5	5	5	5	2	2	4	3	3	2	2	2	4	2	4
80	2023/3/15 20:16:16	2089seconds	112.47.114.141	2	4	2	5	5	2	2	4	1	2	1	5	2	5	5	5	2	2	4	4	4	4	1	1	1	1
81	2023/3/15 20:21:17	179seconds	183.253.147.79	5	5	4	4	5	5	5	5	5	5	5	5	5	5	5	5	4	4	5	5	5	5	5	4	5	5
82	2023/3/15 20:25:47	419seconds	183.250.226.250	4	4	2	4	5	5	3	5	4	1	4	4	3	3	3	3	3	3	4	3	3	3	1	1	1	5
83	2023/3/15 20:27:29	268seconds	36.251.161.14	3	3	3	3	3	3	3	3	3	3	3	3	3	3	3	3	3	3	3	3	3	3	3	3	3	3
84	2023/3/15 20:28:50	484seconds	110.86.203.147	2	1	1	1	1	1	5	1	1	4	1	1	2	4	5	2	1	1	1	1	1	1	1	1	1	1
85	2023/3/15 20:32:00	1190seconds	112.47.228.181	3	3	2	4	3	2	3	2	2	4	2	2	2	4	4	2	1	1	2	1	1	1	1	3	1	4
86	2023/3/15 20:34:41	880seconds	183.253.230.234	1	5	4	2	2	2	2	2	1	5	4	5	5	5	5	5	4	1	4	1	2	1	1	1	1	1
87	2023/3/15 20:38:07	887seconds	223.104.53.42	3	4	1	4	4	2	2	2	3	2	2	2	4	3	3	1	3	2	1	4	4	3	3	3	2	3
88	2023/3/15 20:44:15	1207seconds	223.104.53.16	2	2	2	4	2	2	2	2	1	2	1	4	2	4	4	4	1	1	1	1	1	1	1	2	1	4
89	2023/3/15 20:44:33	754seconds	223.104.45.121	1	2	3	2	2	4	1	1	1	4	1	4	5	4	4	3	1	1	1	2	1	1	1	1	1	4
90	2023/3/15 20:44:59	240seconds	39.144.251.205	1	4	1	2	1	1	2	2	1	2	1	2	1	4	3	3	2	2	2	2	2	1	1	1	2	4
91	2023/3/15 20:48:17	2616seconds	183.250.229.132	5	2	2	1	5	1	4	1	4	5	4	2	2	4	5	1	1	2	1	1	2	1	2	4	1	4
92	2023/3/15 20:50:20	672seconds	223.104.53.20	2	2	3	3	5	1	5	2	1	2	1	3	5	4	4	4	1	1	1	1	1	2	1	1	1	4
93	2023/3/15 20:50:34	306seconds	36.251.161.58	5	4	4	4	4	4	4	4	4	4	4	4	4	4	4	4	4	4	4	4	4	4	4	4	4	4
94	2023/3/15 20:58:22	1083seconds	27.156.151.187	4	4	2	1	4	4	3	2	1	2	4	4	4	4	3	4	2	4	4	4	4	4	4	4	1	4
95	2023/3/15 21:14:03	904seconds	103.27.25.185	3	5	2	1	4	5	4	3	2	4	4	4	2	4	4	3	2	4	3	1	2	4	2	3	3	3
96	2023/3/15 21:15:04	820seconds	223.104.53.24	1	1	1	1	4	1	1	1	1	1	1	4	2	1	5	1	1	1	1	2	1	1	1	1	1	5
97	2023/3/15 21:15:06	742seconds	120.42.217.90	4	4	4	3	4	4	3	3	3	3	3	3	3	3	4	4	1	2	4	2	1	2	1	3	2	1
98	2023/3/15 21:17:06	832seconds	112.47.228.154	5	5	2	3	2	2	1	2	3	5	4	5	5	5	5	5	2	2	2	2	3	3	2	1	1	1
99	2023/3/15 21:30:48	338seconds	183.253.146.238	1	5	1	1	4	1	2	1	1	5	4	5	5	5	5	4	4	1	3	4	3	4	1	3	3	5
100	2023/3/15 21:32:11	584seconds	112.47.229.108	1	4	3	2	2	4	2	3	1	4	2	4	4	4	3	4	2	2	3	2	4	2	4	3	2	4
101	2023/3/15 21:39:54	662seconds	112.47.174.235	2	4	3	4	4	4	4	3	1	4	3	4	4	4	4	4	4	4	4	4	4	4	4	2	1	1
102	2023/3/15 21:51:56	1249seconds	39.144.248.38	2	2	2	2	2	2	2	2	2	2	2	2	4	4	5	2	2	2	4	2	5	2	1	2	1	2
103	2023/3/15 21:52:15	551seconds	223.104.6.42	2	2	2	4	4	1	4	4	1	2	1	4	2	4	2	4	1	1	1	1	1	1	2	2	2	4
104	2023/3/15 22:12:55	463seconds	223.104.45.99	3	3	3	3	3	3	3	3	3	3	3	3	3	3	3	3	3	3	3	3	3	3	3	3	3	3
105	2023/3/15 22:17:06	175seconds	223.104.45.99	3	3	3	3	3	3	3	3	3	3	3	3	3	3	3	3	3	3	3	3	3	3	3	3	3	3
106	2023/3/15 22:21:01	364seconds	27.149.87.206	1	1	4	4	1	3	1	4	4	4	3	4	4	4	4	4	4	4	4	4	4	4	4	4	4	4
107	2023/3/15 22:23:52	641seconds	110.81.130.51	4	4	2	4	3	2	4	2	2	3	3	3	4	4	4	2	3	2	2	2	2	2	2	2	2	4
108	2023/3/15 22:32:41	4511seconds	183.250.229.164	2	4	2	2	4	1	2	4	1	1	2	4	4	5	5	4	2	2	3	4	4	2	1	1	1	4
109	2023/3/15 22:36:08	696seconds	36.251.161.84	1	5	1	4	5	5	5	4	1	5	4	5	4	5	2	4	1	1	2	1	4	4	1	2	2	4
110	2023/3/15 22:37:23	794seconds	112.50.8.4	2	4	2	2	4	2	2	4	1	4	4	5	4	5	5	5	2	1	1	1	5	4	1	2	5	4
111	2023/3/15 22:47:19	133seconds	112.50.47.118	3	4	2	1	5	1	3	3	3	3	3	3	3	3	3	3	3	3	3	3	3	4	4	3	3	3
112	2023/3/15 23:07:55	352seconds	120.43.217.209	4	4	4	5	5	3	5	4	3	5	3	5	5	5	4	4	3	4	4	3	3	3	3	3	3	3
113	2023/3/15 23:08:01	1519seconds	27.148.56.203	1	2	1	5	4	1	1	1	1	1	1	1	1	1	5	1	1	1	1	1	1	2	1	1	1	2
114	2023/3/15 23:39:33	152seconds	112.51.182.118	4	1	1	4	4	4	4	4	4	4	4	4	4	4	5	5	4	5	5	5	5	5	5	5	5	4
115	2023/3/15 23:42:58	784seconds	183.253.143.9	1	4	1	2	2	4	2	2	1	4	2	4	2	5	1	4	1	1	1	1	1	2	2	1	1	4
116	2023/3/16 0:19:21	2012seconds	117.24.180.18	1	1	1	1	1	1	1	1	1	1	1	1	5	1	5	1	1	1	1	1	1	1	1	5	1	5
117	2023/3/16 1:27:12	532seconds	223.104.53.2	1	1	1	1	2	1	1	1	1	1	1	2	1	2	4	2	2	1	1	1	3	2	1	4	2	4
118	2023/3/16 2:08:03	1037seconds	183.250.228.213	3	4	4	4	3	1	3	3	2	4	4	4	4	4	4	4	1	1	2	1	1	2	1	2	2	4
119	2023/3/16 7:49:45	453seconds	183.250.228.217	2	2	3	4	2	3	2	4	1	4	2	5	3	3	4	3	2	3	4	2	2	3	3	4	4	5
120	2023/3/16 9:02:05	917seconds	112.47.176.90	3	3	1	3	3	2	3	3	2	2	3	3	3	3	4	3	4	3	3	3	3	3	2	2	1	2
121	2023/3/16 9:12:23	644seconds	223.104.53.17	4	5	4	4	2	4	2	4	1	5	5	5	5	5	4	5	1	1	1	2	4	2	2	2	1	4
122	2023/3/16 9:13:01	711seconds	117.24.86.37	1	2	2	2	1	1	1	1	1	2	1	3	3	3	3	3	4	1	1	1	1	1	2	2	2	4
123	2023/3/16 10:03:26	652seconds	223.104.45.176	2	5	4	4	2	4	2	4	1	4	4	5	5	5	5	5	1	4	4	4	4	2	2	1	2	2
124	2023/3/16 10:39:11	3091seconds	124.72.121.60	1	1	1	4	2	1	1	4	1	5	5	5	1	4	5	1	5	1	2	1	1	1	1	1	1	4
125	2023/3/16 10:46:08	220seconds	223.104.45.246	2	2	2	1	2	5	2	2	2	2	2	2	4	4	4	4	4	4	4	4	4	4	1	1	1	1
126	2023/3/16 11:14:40	217seconds	223.104.45.64	3	5	5	5	5	5	5	5	5	5	5	5	5	5	5	5	5	5	5	5	5	5	4	5	5	4
127	2023/3/16 12:52:39	533seconds	223.104.53.44	4	1	2	5	4	4	2	1	1	5	1	2	5	2	4	5	5	5	2	5	4	4	4	4	4	4
128	2023/3/16 13:09:48	1038seconds	112.50.79.148	3	4	2	1	5	4	2	4	2	2	2	4	3	5	4	4	2	1	2	1	1	2	1	1	2	2
129	2023/3/16 13:26:19	828seconds	27.158.254.100	4	5	1	4	5	4	4	1	1	4	4	5	1	4	4	4	4	2	4	2	2	2	1	1	1	4
130	2023/3/16 14:00:05	296seconds	36.248.233.14	2	2	1	1	2	4	2	3	4	3	4	2	4	3	3	3	3	3	4	3	4	3	3	2	1	4
131	2023/3/16 14:15:34	237seconds	183.250.228.68	1	1	1	2	5	1	1	1	1	1	1	1	1	1	1	1	1	1	1	1	1	1	1	1	1	5
132	2023/3/16 15:11:13	337seconds	39.144.251.192	5	3	3	3	3	1	3	4	3	3	3	4	4	4	4	4	4	4	4	4	4	4	4	4	4	4
133	2023/3/16 15:44:27	433seconds	27.148.110.56	1	4	2	1	1	1	2	2	4	4	3	5	5	5	4	5	5	5	5	4	5	5	3	5	4	5
134	2023/3/16 16:32:06	514seconds	220.161.82.176	4	5	1	1	5	1	1	1	1	1	1	5	4	5	4	4	1	1	4	4	2	1	1	1	1	4
135	2023/3/16 16:48:06	933seconds	183.253.143.150	1	1	1	4	1	1	1	1	1	2	2	4	5	5	5	4	3	2	3	4	2	5	1	2	1	4
136	2023/3/16 18:29:49	1141seconds	36.249.227.121	1	4	1	1	4	1	1	1	1	4	4	2	5	5	4	4	4	2	2	4	2	2	1	2	2	4
137	2023/3/16 19:02:12	587seconds	112.50.79.205	2	2	2	5	5	2	2	2	1	5	5	2	5	4	5	1	3	2	2	2	1	2	1	2	1	1
138	2023/3/16 19:11:08	308seconds	27.149.22.106	4	4	3	5	3	3	3	3	3	4	2	3	3	3	3	3	3	3	3	3	3	3	3	3	3	3
139	2023/3/16 19:11:41	369seconds	218.5.185.155	2	4	2	4	4	1	2	2	2	4	2	4	4	4	4	4	4	2	4	2	2	2	2	2	2	4
140	2023/3/16 19:15:58	574seconds	27.148.49.152	4	5	4	4	4	1	2	2	1	2	1	4	2	2	4	2	2	2	2	2	2	2	1	1	1	2
141	2023/3/16 20:07:15	305seconds	39.144.248.23	2	2	4	4	4	2	4	2	1	4	4	2	4	4	4	2	2	2	2	2	2	2	2	2	1	4
142	2023/3/16 20:13:08	453seconds	223.104.50.28	1	1	1	1	2	1	1	1	1	2	2	2	4	5	4	2	2	2	4	2	1	1	1	1	1	4
143	2023/3/16 20:18:53	529seconds	110.90.168.96	2	4	1	1	1	4	1	1	1	1	4	4	1	2	4	1	1	1	1	1	1	1	1	2	1	4
144	2023/3/16 21:41:14	2125seconds	112.50.11.159	4	4	3	3	2	4	2	3	2	5	3	4	4	4	3	2	2	2	3	2	4	4	2	2	2	4
145	2023/3/16 21:49:03	572seconds	112.50.48.91	2	3	3	4	4	2	4	4	3	3	2	3	4	4	4	4	1	4	1	4	1	1	2	2	2	2
146	2023/3/16 22:10:57	374seconds	183.253.229.80	4	3	3	2	1	5	4	2	1	4	2	3	3	3	3	3	2	3	3	2	3	1	1	1	1	4
147	2023/3/16 23:34:56	6724seconds	27.148.37.80	1	2	1	1	4	1	1	1	1	4	1	2	4	4	5	4	1	2	1	1	4	2	1	2	1	1
148	2023/3/17 7:51:11	511seconds	183.253.230.8	1	2	1	4	2	2	2	2	1	2	2	2	4	4	5	2	2	1	2	1	1	1	1	1	1	1
149	2023/3/17 7:56:49	415seconds	58.22.114.187	1	2	1	2	2	1	1	1	1	2	2	3	3	3	3	3	4	1	2	2	1	1	1	1	1	3
150	2023/3/17 8:02:16	361seconds	27.159.161.70	4	4	5	3	5	4	2	4	1	4	4	5	5	5	5	5	2	4	2	2	5	2	1	1	1	4
151	2023/3/17 8:04:12	524seconds	110.90.170.169	4	4	5	4	4	3	5	4	3	5	3	5	3	5	4	5	3	3	2	3	2	3	2	3	2	3
152	2023/3/17 8:10:03	525seconds	112.50.9.50	1	1	4	1	4	2	2	1	1	4	1	1	2	2	5	1	1	1	1	1	1	1	1	1	1	4
153	2023/3/17 8:10:07	464seconds	183.253.228.238	1	2	1	1	3	4	1	3	1	2	1	4	3	4	4	4	1	2	4	3	2	3	3	3	3	4
154	2023/3/17 8:13:44	474seconds	112.111.55.24	1	5	1	3	4	3	1	1	1	5	5	2	1	5	3	5	3	3	3	1	1	2	4	1	5	1
155	2023/3/17 8:18:08	401seconds	112.50.9.10	4	5	4	4	5	4	1	4	2	4	4	5	5	5	3	4	3	2	2	2	2	1	1	4	2	4
156	2023/3/17 8:19:36	740seconds	110.90.176.152	1	5	5	1	5	5	1	1	1	5	4	1	1	5	4	4	1	1	1	2	5	1	1	4	1	4
157	2023/3/17 8:45:04	525seconds	183.253.229.110	2	5	2	4	4	3	2	3	1	2	2	3	3	3	3	3	3	3	3	1	1	1	2	2	2	4
158	2023/3/17 8:45:25	627seconds	112.50.46.69	1	1	1	1	1	1	1	1	1	1	1	1	1	3	1	1	1	1	1	1	2	1	1	1	1	2
159	2023/3/17 8:46:03	714seconds	112.50.45.8	2	1	1	1	1	1	1	2	1	1	1	2	2	4	4	2	2	2	1	2	2	2	1	4	1	5
160	2023/3/17 8:46:39	1217seconds	36.248.143.63	4	5	1	1	5	5	5	5	3	5	5	5	4	4	4	3	1	1	1	1	1	1	4	4	3	2
161	2023/3/17 8:51:36	1323seconds	112.50.10.28	1	4	1	1	4	1	5	2	1	5	2	2	4	4	4	4	4	4	4	4	4	4	1	2	1	1
162	2023/3/17 8:56:34	607seconds	59.60.93.206	4	4	4	2	3	5	4	1	1	5	4	5	1	4	3	5	2	1	5	1	5	5	1	1	1	1
163	2023/3/17 8:56:56	448seconds	61.131.24.62	1	1	1	1	1	1	1	1	1	1	1	3	3	3	3	3	3	3	3	3	3	1	1	1	1	2
164	2023/3/17 8:58:33	607seconds	27.156.149.175	2	5	1	4	5	5	5	2	1	2	1	4	3	4	4	2	2	2	1	1	1	1	1	2	1	2
165	2023/3/17 9:03:19	839seconds	112.50.11.51	1	4	1	1	4	1	4	1	1	4	5	4	4	4	5	4	2	2	2	2	2	2	1	2	1	4
166	2023/3/17 9:03:29	787seconds	39.144.248.35	2	5	2	4	5	4	2	2	1	4	4	4	4	4	4	4	4	3	4	4	4	5	5	5	5	5
167	2023/3/17 9:05:14	400seconds	112.50.44.113	4	2	4	2	4	4	2	3	2	4	1	4	3	3	3	3	2	2	3	2	2	2	1	1	1	4
168	2023/3/17 9:05:33	542seconds	39.144.248.3	5	4	4	2	2	4	2	2	1	4	2	2	4	4	4	4	2	4	4	2	2	2	2	2	1	4
169	2023/3/17 9:06:09	308seconds	27.149.111.12	1	1	1	1	1	1	1	1	1	1	1	1	4	2	4	2	2	1	1	1	1	1	1	1	1	1
170	2023/3/17 9:07:48	631seconds	39.144.248.63	3	1	1	1	4	2	1	1	1	3	4	1	4	3	5	2	4	1	1	2	1	1	1	3	1	1
171	2023/3/17 9:07:55	516seconds	223.104.50.215	1	1	1	2	2	1	1	1	1	4	1	3	3	3	3	3	3	3	3	3	3	3	1	1	1	2
172	2023/3/17 9:14:57	1279seconds	183.253.229.74	4	4	3	4	4	4	2	3	3	5	2	2	2	3	2	1	2	2	2	2	2	2	2	4	2	2
173	2023/3/17 9:15:16	1068seconds	223.104.50.110	4	4	1	1	5	3	1	1	1	1	4	1	3	5	4	1	1	1	5	1	1	1	4	1	1	5
174	2023/3/17 9:17:28	373seconds	112.50.12.155	1	1	3	5	1	1	2	2	1	1	1	2	2	2	4	2	1	2	2	2	2	2	2	2	2	2
175	2023/3/17 9:23:27	360seconds	27.156.247.184	2	2	2	4	2	2	1	1	1	1	1	2	5	4	5	2	1	1	1	1	1	1	1	2	1	2
176	2023/3/17 9:24:49	740seconds	110.90.171.173	1	2	1	1	2	1	1	1	1	4	4	2	3	1	3	1	1	1	1	1	1	1	1	1	1	5
177	2023/3/17 9:26:25	327seconds	39.144.248.50	1	5	4	4	5	1	3	2	3	5	3	2	3	4	4	4	4	1	1	2	2	3	3	3	4	2
178	2023/3/17 9:29:47	757seconds	183.253.231.105	1	3	3	4	2	4	5	3	1	4	2	4	4	4	4	4	1	3	4	1	3	3	3	4	3	5
179	2023/3/17 9:33:07	496seconds	183.253.230.195	2	2	1	3	1	1	1	1	1	1	1	2	1	4	3	2	2	3	2	2	2	2	2	2	1	4
180	2023/3/17 9:38:49	397seconds	183.251.239.10	2	4	2	4	4	2	4	3	1	2	1	4	3	5	4	5	3	3	4	4	3	3	2	3	3	4
181	2023/3/17 9:42:34	379seconds	27.149.78.85	1	5	1	5	1	1	1	1	1	1	1	1	3	5	3	3	5	5	3	1	5	1	1	2	1	4
182	2023/3/17 9:43:12	699seconds	39.144.248.18	4	4	5	5	5	4	2	3	1	4	2	3	3	3	4	4	2	2	3	1	2	1	1	2	2	4
183	2023/3/17 9:59:48	397seconds	112.50.11.214	1	4	2	4	4	2	2	2	2	5	4	4	4	4	4	2	2	2	2	2	2	2	2	4	2	4
184	2023/3/17 10:05:21	743seconds	112.50.12.236	1	1	1	1	1	1	1	1	1	1	1	4	5	5	5	4	1	1	1	1	2	1	1	1	1	1
185	2023/3/17 10:05:26	504seconds	39.144.248.1	1	1	1	2	2	4	5	1	1	4	1	4	3	4	3	4	4	4	4	4	4	4	4	4	4	4
186	2023/3/17 10:13:05	348seconds	183.253.213.183	3	4	5	4	1	1	4	3	1	4	4	4	3	4	4	3	4	3	4	3	3	3	1	3	3	3
187	2023/3/17 10:17:25	524seconds	183.253.229.142	4	4	2	2	4	2	4	4	2	4	2	2	3	3	4	4	2	3	3	3	3	3	2	2	2	4
188	2023/3/17 10:20:34	575seconds	183.253.229.245	4	5	4	4	4	1	4	4	1	5	4	4	1	5	2	1	1	4	4	3	4	1	1	1	1	4
189	2023/3/17 10:44:40	468seconds	58.22.113.44	1	4	2	5	4	2	2	1	1	5	4	5	5	5	5	5	1	2	1	2	4	1	1	1	1	5
190	2023/3/17 10:45:59	964seconds	39.144.248.29	1	2	1	1	4	1	1	1	1	4	4	4	5	4	5	4	5	5	4	2	4	5	2	2	1	5
191	2023/3/17 10:53:08	487seconds	39.144.248.13	1	1	1	1	1	1	1	1	1	1	1	4	3	2	3	1	1	1	1	1	1	1	1	1	1	2
192	2023/3/17 11:03:03	501seconds	112.50.11.68	2	3	3	1	4	1	1	1	1	1	2	5	3	5	4	4	4	2	2	2	1	2	2	3	1	4
193	2023/3/17 11:11:50	406seconds	117.26.153.54	5	2	1	4	4	2	2	1	1	4	2	4	3	4	4	3	2	2	3	2	4	3	1	3	1	4
194	2023/3/17 11:20:28	647seconds	220.249.162.67	2	4	4	4	5	4	4	4	2	4	4	4	1	4	4	4	2	4	4	4	2	4	2	4	4	4
195	2023/3/17 11:24:49	500seconds	112.50.46.170	2	2	1	1	2	1	1	1	1	4	1	1	1	1	4	2	2	2	4	2	2	2	1	2	2	4
196	2023/3/17 11:25:49	936seconds	183.253.231.41	1	4	1	4	4	1	4	1	1	1	1	4	4	4	4	4	2	1	1	1	2	2	4	4	2	2
197	2023/3/17 11:27:46	340seconds	27.156.148.179	2	4	4	5	4	2	2	2	1	2	4	5	5	5	5	4	2	2	1	2	2	2	2	1	1	2
198	2023/3/17 11:39:36	714seconds	39.144.248.17	3	5	4	3	4	4	4	4	1	3	4	4	4	4	4	4	4	4	4	4	4	4	4	4	4	4
199	2023/3/17 11:44:50	557seconds	39.144.248.83	4	4	1	1	4	1	1	1	1	1	1	2	4	2	4	4	1	1	1	1	1	1	1	1	1	1
200	2023/3/17 11:50:11	952seconds	183.253.229.100	1	2	1	1	4	1	2	1	1	1	2	4	4	5	4	4	2	2	2	4	2	4	1	1	1	1
201	2023/3/17 11:58:05	993seconds	112.50.12.7	1	2	4	3	2	4	5	5	1	1	2	4	4	5	3	4	1	2	2	2	2	4	2	2	1	4
202	2023/3/17 12:03:37	465seconds	39.144.248.125	1	4	1	5	1	1	1	1	1	4	2	4	3	3	3	3	5	1	1	1	1	1	1	2	1	5
203	2023/3/17 12:15:44	682seconds	183.253.228.110	3	3	2	2	2	4	4	1	5	1	1	3	5	5	5	2	3	1	1	1	1	1	1	1	1	1
204	2023/3/17 12:16:03	1218seconds	112.50.9.97	1	2	1	3	2	1	1	1	1	2	1	4	4	4	4	4	1	2	1	2	2	1	1	1	1	1
205	2023/3/17 12:18:43	499seconds	183.253.229.87	2	4	1	4	4	2	1	2	1	4	4	4	4	4	3	4	1	2	1	1	2	2	1	1	1	5
206	2023/3/17 12:18:48	1363seconds	27.156.221.30	4	5	4	4	4	2	4	3	4	4	4	4	4	4	4	4	4	4	4	4	4	4	2	2	2	3
207	2023/3/17 12:20:51	649seconds	112.50.46.171	1	4	1	4	1	1	1	1	1	2	1	1	4	4	4	1	1	1	1	1	4	1	1	1	1	1
208	2023/3/17 12:22:30	840seconds	183.253.228.110	2	4	5	4	4	4	1	2	4	5	2	4	2	5	1	1	2	4	4	4	4	4	4	4	4	4
209	2023/3/17 12:24:26	593seconds	183.253.230.111	1	4	1	1	4	1	1	1	1	1	1	1	1	3	3	3	1	2	1	2	1	3	1	2	1	4
210	2023/3/17 12:26:15	602seconds	27.156.223.8	1	5	3	3	4	4	1	4	2	4	2	4	3	4	3	4	4	1	1	1	3	1	4	4	3	3
211	2023/3/17 12:26:59	309seconds	39.144.248.56	1	2	1	4	2	1	1	1	1	2	1	3	3	3	4	3	3	1	4	1	3	1	1	1	1	1
212	2023/3/17 12:28:04	564seconds	103.27.25.212	2	1	1	1	2	1	2	2	1	2	1	3	3	2	3	1	1	5	5	1	5	1	1	1	1	1
213	2023/3/17 12:29:35	678seconds	183.253.229.147	1	5	3	2	3	2	2	2	1	2	2	5	3	5	4	4	2	2	3	4	1	3	3	2	4	3
214	2023/3/17 12:33:18	1674seconds	112.50.9.97	2	2	1	1	1	1	2	2	1	4	1	4	4	4	4	4	1	1	1	1	1	2	1	2	1	1
215	2023/3/17 12:42:02	754seconds	220.249.163.179	4	4	3	3	4	3	2	4	2	3	3	4	1	4	3	4	2	2	3	2	3	2	3	3	2	5
216	2023/3/17 12:42:05	659seconds	112.111.55.132	2	3	1	2	2	2	2	2	1	2	2	2	4	4	4	2	2	2	2	2	2	2	2	2	2	2
217	2023/3/17 12:47:33	966seconds	110.86.96.126	4	5	2	4	4	4	2	4	1	4	4	4	4	4	3	1	1	1	1	2	1	1	1	2	1	4
218	2023/3/17 12:50:33	794seconds	110.90.169.131	1	4	5	2	4	1	4	1	1	2	4	1	4	4	4	1	2	1	2	1	1	1	1	1	1	1
219	2023/3/17 12:52:13	658seconds	39.144.248.73	1	4	1	2	4	4	4	3	1	4	1	4	4	4	4	4	4	4	4	4	4	4	1	1	1	1
220	2023/3/17 13:11:20	661seconds	27.156.222.244	2	4	2	1	5	2	4	4	2	4	2	4	2	5	4	3	4	5	5	4	4	4	2	4	1	4
221	2023/3/17 13:12:16	593seconds	112.50.12.112	4	4	4	1	4	2	5	2	2	1	1	2	4	4	4	4	3	3	3	2	2	4	1	1	1	1
222	2023/3/17 13:12:41	527seconds	27.156.149.104	3	2	1	2	5	1	1	1	4	1	1	4	4	2	4	2	1	2	2	1	1	2	1	1	1	1
223	2023/3/17 13:12:42	636seconds	183.253.231.175	4	4	2	1	2	2	1	2	2	1	2	5	2	1	5	4	2	1	1	2	1	4	1	1	1	2
224	2023/3/17 13:14:30	745seconds	175.42.116.133	2	4	1	5	2	2	1	1	1	4	2	1	1	2	2	2	2	2	2	1	2	1	1	2	1	4
225	2023/3/17 13:14:42	571seconds	115.238.133.198	2	2	2	3	2	1	2	2	2	2	2	4	4	4	4	3	4	2	2	2	2	2	2	3	2	4
226	2023/3/17 13:15:44	475seconds	27.149.24.42	1	2	1	1	2	2	2	1	1	4	3	3	2	4	3	3	4	3	3	2	2	3	2	2	2	2
227	2023/3/17 13:17:20	252seconds	27.149.25.104	3	4	2	2	4	2	2	2	2	2	2	3	3	3	3	3	3	3	3	3	3	3	3	3	3	3
228	2023/3/17 13:21:24	631seconds	183.253.230.136	1	1	1	2	2	2	2	1	1	2	2	3	3	3	3	3	4	2	4	2	3	2	2	2	2	4
229	2023/3/17 13:23:22	512seconds	39.144.248.15	2	2	1	2	4	1	2	1	1	2	2	2	5	5	5	1	1	1	1	1	2	4	1	2	1	4
230	2023/3/17 13:28:45	397seconds	36.248.142.48	1	2	4	5	4	2	2	4	2	4	1	4	4	4	5	4	4	1	1	1	1	1	1	1	1	1
231	2023/3/17 13:31:00	444seconds	39.144.248.71	2	5	1	5	1	1	5	1	5	1	2	5	5	5	5	5	5	5	5	5	5	5	5	5	5	5
232	2023/3/17 13:35:53	552seconds	110.83.176.49	1	1	5	5	5	1	1	1	1	5	1	1	1	4	5	1	1	1	1	1	1	4	1	1	4	5
233	2023/3/17 13:39:08	569seconds	112.50.12.246	1	4	1	1	4	2	2	2	1	2	1	2	2	3	3	2	2	1	1	1	1	1	1	2	1	4
234	2023/3/17 13:46:19	591seconds	183.253.229.199	2	5	2	5	4	2	1	2	1	4	2	4	4	5	4	4	2	2	2	2	2	2	1	1	1	1
235	2023/3/17 13:53:11	1129seconds	112.5.7.30	2	2	2	2	2	2	2	2	2	2	2	2	2	2	3	2	2	2	2	2	2	2	2	2	2	2
236	2023/3/17 14:04:21	587seconds	112.5.147.128	1	2	2	1	4	1	1	1	1	5	4	4	4	5	2	4	4	2	2	2	4	4	1	1	2	1
237	2023/3/17 14:09:09	173seconds	58.22.113.165	1	1	1	1	1	1	1	1	1	1	1	1	1	1	1	1	1	1	1	1	1	1	1	1	1	1
238	2023/3/17 14:13:12	533seconds	110.90.168.108	2	1	1	2	2	1	1	1	1	2	3	1	1	1	4	1	2	1	2	5	1	1	2	2	2	4
239	2023/3/17 14:15:37	585seconds	27.156.159.250	2	2	1	2	2	2	1	1	1	4	2	3	3	3	3	3	1	2	3	1	1	1	1	1	1	4
240	2023/3/17 14:33:23	473seconds	27.156.217.43	2	2	1	4	4	1	4	3	1	2	2	4	4	5	4	4	4	2	2	2	4	2	2	2	2	2
241	2023/3/17 14:40:40	488seconds	220.249.163.100	2	2	2	4	4	2	2	1	2	4	2	2	2	4	4	2	2	2	1	2	2	2	2	2	2	4
242	2023/3/17 14:44:25	391seconds	120.43.100.176	2	4	2	1	4	1	4	4	2	4	5	4	2	2	5	4	1	1	3	4	2	2	2	2	1	4
243	2023/3/17 15:00:16	858seconds	110.90.178.37	2	2	2	4	1	1	2	1	1	2	2	4	4	4	3	1	2	2	4	2	2	2	2	4	2	4
244	2023/3/17 15:19:26	2731seconds	27.149.99.207	2	4	1	4	5	1	1	1	1	1	4	4	4	5	2	5	2	2	4	2	1	2	1	2	1	4
245	2023/3/17 15:40:16	605seconds	110.86.201.31	4	4	4	4	4	2	2	4	1	5	4	4	4	4	3	4	1	1	2	2	2	2	4	3	1	1
246	2023/3/17 16:06:56	671seconds	203.168.10.229	1	5	1	5	4	1	5	1	1	4	4	4	5	4	4	4	1	1	1	1	1	1	4	4	2	4
247	2023/3/17 16:28:57	351seconds	183.253.228.82	1	2	3	3	4	2	3	1	1	2	2	2	4	3	4	2	4	3	3	3	3	3	3	3	3	3
248	2023/3/17 16:40:34	9234seconds	112.111.208.139	2	2	4	3	2	4	1	2	1	2	1	4	5	2	4	3	4	4	4	4	1	2	2	2	1	2
249	2023/3/17 17:14:41	302seconds	58.22.113.179	4	4	2	2	2	2	2	2	2	4	4	2	2	3	3	3	3	3	3	2	3	2	1	4	1	4
250	2023/3/17 18:08:51	417seconds	120.32.37.137	1	4	1	4	4	1	4	4	1	1	1	1	1	4	5	1	1	1	1	1	1	1	1	1	1	4
251	2023/3/17 18:25:57	758seconds	36.248.142.57	1	1	1	3	1	2	1	1	1	4	3	4	4	3	3	3	1	1	1	1	1	1	1	2	1	4
252	2023/3/17 23:42:18	631seconds	117.31.85.21	2	2	1	4	4	1	2	1	1	4	4	5	5	5	4	5	2	4	3	4	4	4	1	2	1	5
253	2023/3/15 19:52:36	631seconds	117.31.85.21	4	4	4	4	4	4	2	4	2	2	5	4	1	4	2	1	1	4	4	5	2	4	1	2	1	5
